# Supplementary material for: Isolation of Methane Enriched Bacterial Communities and Application as Wheat Biofertilizer under Drought Conditions: An Environmental Contribution
Source: Plants (Basel). 2023 Jun 29;12(13):2487. doi: 10.3390/plants12132487 (PMC10347144; doi:10.3390/plants12132487)
Supplement: Supplementary file 1 [file plants-12-02487-s001.zip]

Archive with 1 entries (1 files):
- plants-2416317-SI.pdf
